# Supplementary material for: Genome-Wide Identification and Salinity Response Analysis of the Germin-like Protein (GLP) Gene Family in Puccinellia tenuiflora
Source: Plants (Basel). 2025 Jul 22;14(15):2259. doi: 10.3390/plants14152259 (PMC12348945; doi:10.3390/plants14152259)
Supplement: Supplementary file 1 [file plants-14-02259-s001.zip]

Archive with 10 entries (10 files):
- Figure S1.tif
- Figure S2.tif
- Figure S3.tif
- Figure S4.tif
- Figure S5.tif
- Supplementary Figures S1-S5.pdf
- Table S1.pdf
- Table S2.pdf
- Table S3.pdf
- Table S4.pdf
